# Supplementary material for: Increased presence of mammal-eating killer whales in the Salish Sea with implications for predator-prey dynamics
Source: PeerJ. 2018 Dec 4;6:e6062. doi: 10.7717/peerj.6062 (PMC6284519; doi:10.7717/peerj.6062)
Supplement: Supplemental Information 3 — R code used for the bioenergetic model. [file peerj-06-6062-s003.r]

data = read.csv(file.choose()) #use this to read in "TKW_presence.csv"

ids = data$id #pull out IDs and age-sex classes
asc = data$asc

#vector to hold results of simulations
seals_eaten = rep(NA,10000)

#prey preferences from literature (see text)
seal_p = 0.69
steller_p = 0.12
porp_p = 0.13
dall_p = 0.06

for(i in 1:10000){

  #generate average caloric content of prey items, using ranges from literature (see text)
  
  steller_content = 2500*runif(1,420,725)
  dall_content = 4730*runif(1,170,200)
  porp_content = 4730*runif(1,55,70)
  seal_content = 3500*runif(1,50,100)
  
  seal_portion = (seal_content*seal_p)/(seal_content*seal_p + steller_content*steller_p + porp_content*porp_p + dall_content*dall_p) #calculate the portion of energetic need met by seals
  
  
  kw_mass = rep(NA,length(ids)) #vector to hold masses
  kw_mass[asc == "AM"] = runif(sum(asc=="AM"),4000,8000) #randomly generate masses within specified range (see text)
  kw_mass[asc == "AF"] = runif(sum(asc=="AF"),3000,4000)
  kw_mass[asc == "IM"] = runif(sum(asc=="IM"),1500,2000)
  
  kw_energy = ((19.65*kw_mass^0.756)*0.86)*24 #calculate energy needs in kcal/d
  kw_seal_kcal = kw_energy*seal_portion #how many kcal/d of seal are needed
  
  seal_available = seal_content*0.85 #factor in assimilation value
  
  seals_daily = kw_seal_kcal/seal_available #change to number of seals
  
  seals_eaten[i] = sum(seals_daily*data$days_in_salish_sea) #total seals eaten by all whales
  
}

mean_estimate = mean(seals_eaten)
confidence_interval = quantile(seals_eaten, c(0.025,0.975))
