# Supplementary material for: Increased presence of mammal-eating killer whales in the Salish Sea with implications for predator-prey dynamics
Source: PeerJ. 2018 Dec 4;6:e6062. doi: 10.7717/peerj.6062 (PMC6284519; doi:10.7717/peerj.6062)
Supplement: Data S1 — Raw data showing the number of days each transient killer whale was present in the Salish Sea in 2017 per Pacific Whale Watch Association reports. Age-sex class used in the bioenergetic model is also indicated. These values were used to calculate a minimum estimate for number of harbor seals consumed by transients in the Salish Sea in 2017. [file peerj-06-6062-s004.csv]

id	asc	days_in_salish_sea
T87	AM	21
T124C	AM	4
T85	AF	1
T85A	AM	1
T85B	AM	1
T85C	IM	1
T77A	AM	6
T49A2	IM	1
T11	AF	34
T11A	AM	34
T60	AF	19
T60C	AM	19
T60D	IM	20
T60E	IM	19
T60F	IM	19
T41	AF	3
T41A	AF	3
T41A2	IM	3
T109	AF	3
T109C	AF	3
T109D	IM	3
T124A	AF	28
T124A3	IM	28
T124A4	IM	28
T124A6	IM	28
T86A	AF	17
T86A1	AF	17
T86A3	IM	17
T86A4	AF	17
T18	AF	30
T19	AF	30
T19B	AM	30
T19C	AM	30
CA166	AM	4
CA172	AF	4
CA173	AF	4
T46	AF	38
T46D	AM	39
T46E	AM	40
T46F	IM	38
T122	AF	38
T36	AF	31
T36A	AF	30
T36A1	IM	30
T36A2	IM	30
T36A3	AF	30
T99	AF	45
T99B	IM	48
T99C	IM	45
T99D	IM	45
T101	AF	58
T101A	AM	58
T101B	AM	58
T102	AM	58
T100	AF	24
T100C	AM	24
T100E	IM	24
T100F	IM	24
T10	AF	13
T10C	AM	13
T26	AF	2
T30	AF	8
T30A	AM	8
T30B	AF	9
T30C	IM	8
T30B1	IM	9
T30B2	IM	8
T36B	AF	34
T36B1	IM	34
T49C	AM	12
T123	AF	33
T123A	AM	33
T123C	IM	33
T46B	AF	31
T46B1	AF	32
T46B1A	AF	31
T46B2	IM	31
T46B3	IM	31
T46B4	IM	31
T125A	AM	4
T128	AM	4
T68B1	AF	11
T68B1B	AF	11
T100B	AF	16
T100B1	IM	16
T100B2	IM	16
T65A	AF	60
T65A2	IM	61
T65A3	IM	62
T65A4	IM	62
T65A5	IM	60
T65B	AF	16
T65B1	IM	16
T49A	AF	23
T49A1	AM	21
T49A3	IM	23
T49A4	IM	23
T124A2	AF	1
T124A2A	IM	1
T124A2B	IM	1
T68B	AF	10
T46C2	IM	7
T124A1	AF	8
adult_male	AM	1
CA168	IM	1
CA171	AF	1
T124	AF	1
T124E	AM	1
T90	AF	6
T90B	IM	6
T90C	IM	6
T90D	IM	6
T124D	AF	15
T124D1	IM	14
T124D2	IM	14
T63	AM	4
T65	AF	3
T2B	AF	4
T68	AF	9
T68A	AM	9
T103	AM	4
T137	AF	46
T137A	AM	46
T137B	IM	46
T137D	IM	46
T75	AF	5
T75A	AM	5
T77	AF	14
T77B	AM	16
T77C	IM	15
T77D	IM	15
T75B	AF	14
T75B2	IM	14
T73A	AF	3
T73A1	IM	3
T73A2	IM	3
T73A3	AF	1
T2C	AF	19
T2C1	AM	19
T2C2	IM	19
T2C3	IM	19
T2C4	IM	19
T117A	AF	4
T117B	IM	4
T170	AM	2
T172	AF	1
T69	AF	4
T69C	AM	5
T69E	IM	4
T69F	IM	4
TT77	AF	1
T37A	AF	28
T37A2	IM	28
T37A3	IM	28
T37A4	IM	28
T51	AM	12
T37	AF	33
T37B	AF	24
T37B1	IM	24
T37B2	IM	24
T34	AF	27
T34A	IM	27
T34B	IM	27
T37A1	IM	26
T38	AF	2
T38A	AF	2
T38B	AF	2
T38C	IM	2
T38D	IM	2
T35	AF	1
T35A	AF	1
T35A1	AF	1
CA171B	AM	1
U39	AF	2
T117	AF	3
T120	AM	3
T55	AF	3
T55A	AM	3
T55B	AF	3
T55C	IM	3
T109A	AF	7
T109A2	IM	7
T109A3	IM	7
T109A4	IM	7
T019A5	AF	7
CA20	AM	1
CA54	AF	1
CA177	AF	1
T28	AF	3
T28A	AM	3
T28B	AF	3
T28C	AF	3
T28D	AF	3
T49B	AF	3
T49B2	IM	3
T49B3	IM	3
T46C	AF	2
T46C1	IM	2
T46C3	AF	2
CA175	AF	1
calf	IM	1
T72	AM	1
T75C	AF	2
T75C1	IM	2
